# Supplementary material for: Aromatic C–H amination in hexafluoroisopropanol
Source: Chem Sci. 2019 Jan 11;10(8):2424–8. doi: 10.1039/c8sc04966a (PMC6385662; doi:10.1039/c8sc04966a)
Supplement: Supplementary file 2 [file SC-010-C8SC04966A-s002.cif]

# Electronic Supplementary Material (ESI) for Chemical Science.
# This journal is © The Royal Society of Chemistry 2019

####################################################################### 
# 
# This file contains crystal structure data downloaded from the 
# Cambridge Structural Database (CSD) hosted by the Cambridge 
# Crystallographic Data Centre (CCDC).
# 
# Full information about CCDC data access policies and citation 
# guidelines are available at http://www.ccdc.cam.ac.uk/access/V1 
# 
# Audit and citation data items may have been added by the CCDC. 
# Please retain this information to preserve the provenance of 
# this file and to allow appropriate attribution of the data. 
# 
#######################################################################

data_MsONH3OTf
_database_code_depnum_ccdc_archive 'CCDC 1545194'
_audit_update_record             
;
2017-04-20 deposited with the CCDC.
2018-12-26 downloaded from the CCDC.
;

_audit_creation_method           SHELXL-2014/7
_shelx_SHELXL_version_number     2014/7
_chemical_name_systematic        ?
_chemical_name_common            ?
_chemical_melting_point          ?
_chemical_formula_moiety         ?
_chemical_formula_sum            'C2 H6 F3 N O6 S2'
_chemical_formula_weight         261.20

loop_
_atom_type_symbol
_atom_type_description
_atom_type_scat_dispersion_real
_atom_type_scat_dispersion_imag
_atom_type_scat_source
C C 0.0033 0.0016 'International Tables Vol C Tables 4.2.6.8 and 6.1.1.4'
H H 0.0000 0.0000 'International Tables Vol C Tables 4.2.6.8 and 6.1.1.4'
F F 0.0171 0.0103 'International Tables Vol C Tables 4.2.6.8 and 6.1.1.4'
N N 0.0061 0.0033 'International Tables Vol C Tables 4.2.6.8 and 6.1.1.4'
O O 0.0106 0.0060 'International Tables Vol C Tables 4.2.6.8 and 6.1.1.4'
S S 0.1246 0.1234 'International Tables Vol C Tables 4.2.6.8 and 6.1.1.4'

_space_group_crystal_system      orthorhombic
_space_group_IT_number           33
_space_group_name_H-M_alt        'P n a 21'
_space_group_name_Hall           'P 2c -2n'

_shelx_space_group_comment       
;
The symmetry employed for this shelxl refinement is uniquely defined
by the following loop, which should always be used as a source of
symmetry information in preference to the above space-group names.
They are only intended as comments.
;

loop_
_space_group_symop_operation_xyz
'x, y, z'
'-x, -y, z+1/2'
'x+1/2, -y+1/2, z'
'-x+1/2, y+1/2, z+1/2'

_cell_length_a                   8.9227(15)
_cell_length_b                   18.531(3)
_cell_length_c                   5.5268(9)
_cell_angle_alpha                90
_cell_angle_beta                 90
_cell_angle_gamma                90
_cell_volume                     913.8(3)
_cell_formula_units_Z            4
_cell_measurement_temperature    100(2)
_cell_measurement_reflns_used    8339
_cell_measurement_theta_min      2.200
_cell_measurement_theta_max      25.007

_exptl_crystal_description       needle
_exptl_crystal_colour            colorless
_exptl_crystal_density_meas      ?
_exptl_crystal_density_method    ?
_exptl_crystal_density_diffrn    1.899
_exptl_crystal_F_000             528
_exptl_transmission_factor_min   ?
_exptl_transmission_factor_max   ?
_exptl_crystal_size_max          0.82
_exptl_crystal_size_mid          0.13
_exptl_crystal_size_min          0.08
_exptl_absorpt_coefficient_mu    0.639
_shelx_estimated_absorpt_T_min   ?
_shelx_estimated_absorpt_T_max   ?
_exptl_absorpt_correction_type   multi-scan
_exptl_absorpt_correction_T_min  0.7772
_exptl_absorpt_correction_T_max  0.8620
_exptl_absorpt_process_details   SADABS
_exptl_absorpt_special_details   ?
_diffrn_ambient_temperature      100(2)
_diffrn_radiation_wavelength     0.71073
_diffrn_radiation_type           MoK\a
_diffrn_radiation_source         'I\mS microfocus tube'
_diffrn_radiation_monochromator  graphite
_diffrn_measurement_device_type  
;
Bruker D8 goniometer with CMOS area detector  
;
_diffrn_measurement_method       'omega and phi scans'
_diffrn_detector_area_resol_mean ?
_diffrn_reflns_number            12755
_diffrn_reflns_av_unetI/netI     0.0132
_diffrn_reflns_av_R_equivalents  0.0221
_diffrn_reflns_limit_h_min       -10
_diffrn_reflns_limit_h_max       10
_diffrn_reflns_limit_k_min       -22
_diffrn_reflns_limit_k_max       22
_diffrn_reflns_limit_l_min       -6
_diffrn_reflns_limit_l_max       6
_diffrn_reflns_theta_min         2.198
_diffrn_reflns_theta_max         25.013
_diffrn_reflns_theta_full        25.013
_diffrn_measured_fraction_theta_max 1.000
_diffrn_measured_fraction_theta_full 1.000
_diffrn_reflns_Laue_measured_fraction_max 1.000
_diffrn_reflns_Laue_measured_fraction_full 1.000
_diffrn_reflns_point_group_measured_fraction_max 0.998
_diffrn_reflns_point_group_measured_fraction_full 0.998
_reflns_number_total             1623
_reflns_number_gt                1597
_reflns_threshold_expression     'I > 2\s(I)'
_reflns_Friedel_coverage         0.793
_reflns_Friedel_fraction_max     0.996
_reflns_Friedel_fraction_full    0.996

_reflns_special_details          
;
 Reflections were merged by SHELXL according to the crystal
 class for the calculation of statistics and refinement.
 
 _reflns_Friedel_fraction is defined as the number of unique
 Friedel pairs measured divided by the number that would be
 possible theoretically, ignoring centric projections and
 systematic absences.
;

_computing_data_collection       'APEX3 v2015.5-2 (Bruker-AXS, 2015)'
_computing_cell_refinement       'SAINT 8.34C (Bruker-AXS, 2014)'
_computing_data_reduction        'SAINT 8.34C (Bruker-AXS, 2014)'
_computing_structure_solution    'SHELXT-2014 (Sheldrick, 2015)'
_computing_structure_refinement  'SHELXL-2014 (Sheldrick, 2015)'
_computing_molecular_graphics    'Bruker SHELXTL (Sheldrick, 2015)'
_computing_publication_material  'Bruker SHELXTL (Sheldrick, 2015)'
_refine_special_details          
;
 Refinement of F^2^ against ALL reflections.  The weighted R-factor wR and 
 goodness of fit S are based on F^2^, conventional R-factors R are based 
 on F, with F set to zero for negative F^2^. The threshold expression of 
 F^2^ > 2sigma(F^2^) is used only for calculating R-factors(gt) etc. and is 
 not relevant to the choice of reflections for refinement.  R-factors based 
 on F^2^ are statistically about twice as large as those based on F, and R- 
 factors based on ALL data will be even larger. All non-H atoms were 
 located in difference-Fourier maps, and then refined anisotropically.
;
_refine_ls_structure_factor_coef Fsqd
_refine_ls_matrix_type           full
_refine_ls_weighting_scheme      calc
_refine_ls_weighting_details     
'w=1/[\s^2^(Fo^2^)+(0.0227P)^2^+0.8527P] where P=(Fo^2^+2Fc^2^)/3'
_atom_sites_solution_primary     ?
_atom_sites_solution_secondary   ?
_atom_sites_solution_hydrogens   geom
_refine_ls_hydrogen_treatment    constr
_refine_ls_extinction_method     none
_refine_ls_extinction_coef       .
_refine_ls_abs_structure_details 
;
 Flack x determined using 697 quotients [(I+)-(I-)]/[(I+)+(I-)]
 (Parsons, Flack and Wagner, Acta Cryst. B69 (2013) 249-259).
;
_refine_ls_abs_structure_Flack   0.31(3)
_chemical_absolute_configuration ?
_refine_ls_number_reflns         1623
_refine_ls_number_parameters     129
_refine_ls_number_restraints     1
_refine_ls_R_factor_all          0.0232
_refine_ls_R_factor_gt           0.0228
_refine_ls_wR_factor_ref         0.0560
_refine_ls_wR_factor_gt          0.0557
_refine_ls_goodness_of_fit_ref   1.080
_refine_ls_restrained_S_all      1.079
_refine_ls_shift/su_max          0.000
_refine_ls_shift/su_mean         0.000

loop_
_atom_site_label
_atom_site_type_symbol
_atom_site_fract_x
_atom_site_fract_y
_atom_site_fract_z
_atom_site_U_iso_or_equiv
_atom_site_adp_type
_atom_site_occupancy
_atom_site_site_symmetry_order
_atom_site_calc_flag
_atom_site_refinement_flags_posn
_atom_site_refinement_flags_adp
_atom_site_refinement_flags_occupancy
_atom_site_disorder_assembly
_atom_site_disorder_group
S001 S 0.41320(8) 0.32129(4) 0.81634(13) 0.01377(18) Uani 1 1 d . . . . .
S002 S 0.91435(8) 0.38612(4) 0.27026(13) 0.01379(18) Uani 1 1 d . . . . .
O003 O 1.0144(2) 0.32676(11) 0.2795(5) 0.0225(5) Uani 1 1 d . . . . .
O004 O 0.9416(3) 0.45056(12) 0.4012(4) 0.0207(5) Uani 1 1 d . . . . .
F005 F 0.2173(3) 0.41535(14) 0.6718(5) 0.0536(8) Uani 1 1 d . . . . .
O006 O 0.4387(2) 0.30470(14) 0.5624(5) 0.0225(5) Uani 1 1 d . . . . .
O007 O 0.5458(3) 0.32759(14) 0.9587(5) 0.0333(7) Uani 1 1 d . . . . .
O008 O 0.7555(2) 0.35939(11) 0.3947(4) 0.0159(5) Uani 1 1 d . . . . .
F009 F 0.3011(3) 0.43269(15) 1.0336(5) 0.0550(8) Uani 1 1 d . . . . .
N00A N 0.7163(3) 0.28565(12) 0.3522(5) 0.0130(5) Uani 1 1 d . . . . .
H00A H 0.7095 0.2777 0.1901 0.016 Uiso 1 1 calc R U . . .
H00B H 0.6265 0.2760 0.4231 0.016 Uiso 1 1 calc R U . . .
H00C H 0.7880 0.2564 0.4164 0.016 Uiso 1 1 calc R U . . .
F00B F 0.4373(3) 0.45831(12) 0.7253(6) 0.0591(9) Uani 1 1 d . . . . .
O00C O 0.2933(3) 0.27898(14) 0.9147(5) 0.0369(7) Uani 1 1 d . . . . .
C00D C 0.3381(4) 0.41254(18) 0.8097(8) 0.0314(8) Uani 1 1 d . . . . .
C00E C 0.8627(4) 0.4049(2) -0.0290(6) 0.0259(8) Uani 1 1 d . . . . .
H00D H 0.9483 0.4257 -0.1154 0.039 Uiso 1 1 calc R U . . .
H00E H 0.7793 0.4392 -0.0298 0.039 Uiso 1 1 calc R U . . .
H00F H 0.8317 0.3601 -0.1091 0.039 Uiso 1 1 calc R U . . .

loop_
_atom_site_aniso_label
_atom_site_aniso_U_11
_atom_site_aniso_U_22
_atom_site_aniso_U_33
_atom_site_aniso_U_23
_atom_site_aniso_U_13
_atom_site_aniso_U_12
S001 0.0143(4) 0.0127(3) 0.0144(4) 0.0018(3) -0.0006(4) 0.0014(3)
S002 0.0143(3) 0.0118(3) 0.0153(4) -0.0003(3) -0.0002(3) -0.0018(3)
O003 0.0142(10) 0.0162(10) 0.0370(14) -0.0001(12) 0.0040(11) -0.0005(8)
O004 0.0243(12) 0.0158(11) 0.0219(13) -0.0025(10) -0.0048(10) -0.0033(9)
F005 0.0524(16) 0.0452(16) 0.0634(18) -0.0173(13) -0.0366(14) 0.0315(13)
O006 0.0155(11) 0.0298(13) 0.0223(13) -0.0108(11) 0.0043(10) -0.0013(10)
O007 0.0305(14) 0.0320(14) 0.0375(16) -0.0020(13) -0.0202(13) 0.0084(12)
O008 0.0158(11) 0.0131(10) 0.0189(12) -0.0048(9) 0.0031(9) -0.0013(8)
F009 0.0645(18) 0.0539(16) 0.0466(15) -0.0327(14) -0.0112(14) 0.0282(14)
N00A 0.0110(11) 0.0146(12) 0.0134(13) -0.0004(10) -0.0003(10) -0.0029(9)
F00B 0.087(2) 0.0194(11) 0.071(2) 0.0120(13) -0.0162(17) -0.0152(13)
O00C 0.0409(16) 0.0372(16) 0.0327(15) 0.0123(13) 0.0103(13) -0.0109(13)
C00D 0.038(2) 0.0219(16) 0.034(2) -0.0052(18) -0.015(2) 0.0081(15)
C00E 0.040(2) 0.0233(17) 0.0143(17) 0.0030(15) -0.0030(16) -0.0111(16)

_geom_special_details            
;
 All esds (except the esd in the dihedral angle between two l.s. planes)
 are estimated using the full covariance matrix.  The cell esds are taken
 into account individually in the estimation of esds in distances, angles
 and torsion angles; correlations between esds in cell parameters are only
 used when they are defined by crystal symmetry.  An approximate (isotropic)
 treatment of cell esds is used for estimating esds involving l.s. planes.
;

loop_
_geom_bond_atom_site_label_1
_geom_bond_atom_site_label_2
_geom_bond_distance
_geom_bond_site_symmetry_2
_geom_bond_publ_flag
S001 O007 1.426(3) . ?
S001 O00C 1.433(3) . ?
S001 O006 1.454(3) . ?
S001 C00D 1.819(3) . ?
S002 O004 1.417(2) . ?
S002 O003 1.418(2) . ?
S002 O008 1.651(2) . ?
S002 C00E 1.752(3) . ?
F005 C00D 1.321(4) . ?
O008 N00A 1.430(3) . ?
F009 C00D 1.334(5) . ?
N00A H00A 0.9100 . ?
N00A H00B 0.9100 . ?
N00A H00C 0.9100 . ?
F00B C00D 1.312(5) . ?
C00E H00D 0.9800 . ?
C00E H00E 0.9800 . ?
C00E H00F 0.9800 . ?

loop_
_geom_angle_atom_site_label_1
_geom_angle_atom_site_label_2
_geom_angle_atom_site_label_3
_geom_angle
_geom_angle_site_symmetry_1
_geom_angle_site_symmetry_3
_geom_angle_publ_flag
O007 S001 O00C 117.05(18) . . ?
O007 S001 O006 114.82(16) . . ?
O00C S001 O006 111.55(16) . . ?
O007 S001 C00D 103.94(16) . . ?
O00C S001 C00D 103.94(18) . . ?
O006 S001 C00D 103.58(18) . . ?
O004 S002 O003 121.84(14) . . ?
O004 S002 O008 100.78(13) . . ?
O003 S002 O008 107.03(12) . . ?
O004 S002 C00E 111.11(16) . . ?
O003 S002 C00E 110.70(18) . . ?
O008 S002 C00E 103.13(15) . . ?
N00A O008 S002 115.36(17) . . ?
O008 N00A H00A 109.5 . . ?
O008 N00A H00B 109.5 . . ?
H00A N00A H00B 109.5 . . ?
O008 N00A H00C 109.5 . . ?
H00A N00A H00C 109.5 . . ?
H00B N00A H00C 109.5 . . ?
F00B C00D F005 108.7(4) . . ?
F00B C00D F009 108.4(3) . . ?
F005 C00D F009 108.8(3) . . ?
F00B C00D S001 111.0(3) . . ?
F005 C00D S001 110.4(2) . . ?
F009 C00D S001 109.4(3) . . ?
S002 C00E H00D 109.5 . . ?
S002 C00E H00E 109.5 . . ?
H00D C00E H00E 109.5 . . ?
S002 C00E H00F 109.5 . . ?
H00D C00E H00F 109.5 . . ?
H00E C00E H00F 109.5 . . ?

loop_
_geom_torsion_atom_site_label_1
_geom_torsion_atom_site_label_2
_geom_torsion_atom_site_label_3
_geom_torsion_atom_site_label_4
_geom_torsion
_geom_torsion_site_symmetry_1
_geom_torsion_site_symmetry_2
_geom_torsion_site_symmetry_3
_geom_torsion_site_symmetry_4
_geom_torsion_publ_flag
O004 S002 O008 N00A -163.42(19) . . . . ?
O003 S002 O008 N00A -35.1(2) . . . . ?
C00E S002 O008 N00A 81.7(2) . . . . ?
O007 S001 C00D F00B 56.2(4) . . . . ?
O00C S001 C00D F00B 179.2(3) . . . . ?
O006 S001 C00D F00B -64.1(3) . . . . ?
O007 S001 C00D F005 176.8(3) . . . . ?
O00C S001 C00D F005 -60.2(4) . . . . ?
O006 S001 C00D F005 56.5(3) . . . . ?
O007 S001 C00D F009 -63.4(3) . . . . ?
O00C S001 C00D F009 59.6(3) . . . . ?
O006 S001 C00D F009 176.3(3) . . . . ?

_refine_diff_density_max         0.356
_refine_diff_density_min         -0.289
_refine_diff_density_rms         0.048

_shelx_res_file                  
;

    one_a.res created by SHELXL-2014/7

TITL one_a.res in Pna2(1)
REM Old TITL one in Pna2(1)
REM SHELXT solution in Pna2(1)
REM R1 0.071, Rweak 0.024, Alpha 0.002, Orientation as input
REM Flack x = -0.032 ( 0.227 ) from Parsons' quotients
REM Formula found by SHELXT: C2 N O6 F3 S2
CELL 0.71073 8.9227 18.5306 5.5268 90 90 90
ZERR 4 0.0015 0.0029 0.0009 0 0 0
LATT -1
SYMM -X,-Y,0.5+Z
SYMM 0.5+X,0.5-Y,+Z
SYMM 0.5-X,0.5+Y,0.5+Z
SFAC C H F N O S
UNIT 8 24 12 4 24 8

L.S. 10
PLAN  20
TEMP -173.11
BOND $H
LIST 4
conf
ACTA
fmap 2
REM <olex2.extras>
REM <HklSrc "%.\\two.hkl">
REM </olex2.extras>

WGHT    0.022700    0.852700
FVAR       0.22749
S001  6    0.413203    0.321291    0.816342    11.00000    0.01425    0.01265 =
         0.01441    0.00176   -0.00055    0.00141
S002  6    0.914353    0.386123    0.270258    11.00000    0.01430    0.01178 =
         0.01530   -0.00028   -0.00024   -0.00182
O003  5    1.014447    0.326755    0.279467    11.00000    0.01420    0.01622 =
         0.03700   -0.00014    0.00404   -0.00048
O004  5    0.941556    0.450562    0.401213    11.00000    0.02432    0.01576 =
         0.02188   -0.00251   -0.00478   -0.00333
F005  3    0.217294    0.415348    0.671826    11.00000    0.05238    0.04518 =
         0.06338   -0.01734   -0.03657    0.03147
O006  5    0.438729    0.304703    0.562450    11.00000    0.01546    0.02982 =
         0.02230   -0.01078    0.00428   -0.00134
O007  5    0.545808    0.327592    0.958692    11.00000    0.03050    0.03203 =
         0.03752   -0.00202   -0.02016    0.00839
O008  5    0.755526    0.359385    0.394728    11.00000    0.01583    0.01308 =
         0.01890   -0.00481    0.00305   -0.00130
F009  3    0.301051    0.432689    1.033596    11.00000    0.06452    0.05393 =
         0.04657   -0.03270   -0.01121    0.02819
N00A  4    0.716318    0.285651    0.352231    11.00000    0.01097    0.01457 =
         0.01345   -0.00042   -0.00030   -0.00292
AFIX 137
H00A  2    0.709537    0.277668    0.190139    11.00000   -1.20000
H00B  2    0.626502    0.275959    0.423142    11.00000   -1.20000
H00C  2    0.787962    0.256400    0.416366    11.00000   -1.20000
AFIX   0

F00B  3    0.437313    0.458311    0.725271    11.00000    0.08715    0.01942 =
         0.07078    0.01201   -0.01625   -0.01516
O00C  5    0.293320    0.278980    0.914735    11.00000    0.04090    0.03720 =
         0.03269    0.01227    0.01028   -0.01089
C00D  1    0.338051    0.412537    0.809720    11.00000    0.03820    0.02194 =
         0.03396   -0.00515   -0.01505    0.00814
C00E  1    0.862726    0.404869   -0.028968    11.00000    0.03994    0.02334 =
         0.01433    0.00305   -0.00300   -0.01112
AFIX 137
H00D  2    0.948301    0.425727   -0.115360    11.00000   -1.50000
H00E  2    0.779265    0.439246   -0.029825    11.00000   -1.50000
H00F  2    0.831726    0.360121   -0.109140    11.00000   -1.50000
AFIX   0
HKLF 4

REM  one_a.res in Pna2(1)
REM R1 =  0.0228 for    1597 Fo > 4sig(Fo)  and  0.0232 for all    1623 data
REM    129 parameters refined using      1 restraints

END

WGHT      0.0227      0.8526

REM Highest difference peak  0.356,  deepest hole -0.289,  1-sigma level  0.048
Q1    1   0.4897  0.4382  0.5946  11.00000  0.05    0.36
Q2    1   0.3446  0.4560  0.9231  11.00000  0.05    0.35
Q3    1   0.8696  0.4071  0.1213  11.00000  0.05    0.24
Q4    1   0.2872  0.4113  0.5613  11.00000  0.05    0.22
Q5    1   0.2627  0.3175  0.9955  11.00000  0.05    0.20
Q6    1   0.3566  0.2806  1.0117  11.00000  0.05    0.20
Q7    1   0.3828  0.3665  0.8010  11.00000  0.05    0.20
Q8    1   0.5948  0.3595  0.8909  11.00000  0.05    0.19
Q9    1   0.9940  0.3616  0.2356  11.00000  0.05    0.19
Q10   1   0.4136  0.4530  0.7712  11.00000  0.05    0.19
Q11   1   0.2736  0.2605  0.9058  11.00000  0.05    0.18
Q12   1   0.4772  0.3320  0.9321  11.00000  0.05    0.17
Q13   1   0.9888  0.3017  0.4039  11.00000  0.05    0.15
Q14   1   0.4487  0.2532  0.5425  11.00000  0.05    0.14
Q15   1   0.9243  0.4126  0.4006  11.00000  0.05    0.14
Q16   1   0.9361  0.4402  0.5368  11.00000  0.05    0.14
Q17   1   0.2044  0.3863  0.7774  11.00000  0.05    0.13
Q18   1   0.4253  0.2830  0.6688  11.00000  0.05    0.13
Q19   1   0.5757  0.2969  0.9591  11.00000  0.05    0.13
Q20   1   1.1166  0.3629  0.2352  11.00000  0.05    0.13
;
_shelx_res_checksum              89650
